# Supplementary material for: First record of the twostripe goby, Valenciennea helsdingenii (Gobiidae, Gobiiformes) from the southeast coast of India
Source: Zookeys. 2013 Aug 14;(323):91–7. doi: 10.3897/zookeys.323.5440 (PMC3760294; doi:10.3897/zookeys.323.5440)
Supplement: XML Treatment for Valenciennea helsdingenii [file zookeys.323.5440-treatment1.xml]

<!DOCTYPE tp:taxon-treatment
  PUBLIC "-//TaxonX//DTD Taxonomic Treatment Publishing DTD v0 20100105//EN" "tax-treatment-NSO.dtd">
<tp:taxon-treatment xmlns:tp="http://www.plazi.org/taxpub"><tp:treatment-meta><mixed-citation publication-type="journal"><person-group><name><surname>Kannan</surname><given-names>K.</given-names></name><name><surname>Sureshkumar</surname><given-names>K.</given-names></name><name><surname>Ranjith</surname><given-names>L.</given-names></name><name><surname>Joshi</surname><given-names>K. K.</given-names></name><name><surname>Madan</surname><given-names>M. S.</given-names></name><name><surname>John</surname><given-names>Sajan</given-names></name></person-group><article-title>First record of the twostripe goby, <italic>Valenciennea helsdingenii</italic> (Gobiidae, Gobiiformes) from the southeast coast of India</article-title><source>Zookeys</source><day>14</day><month>8</month><year>2013</year><volume>2013</volume><issue>323</issue><fpage>91</fpage><lpage>97</lpage><pub-id pub-id-type="doi">10.3897/zookeys.323.5440</pub-id></mixed-citation></tp:treatment-meta><tp:nomenclature><tp:taxon-name>
                        <tp:taxon-name-part taxon-name-part-type="genus">Valenciennea</tp:taxon-name-part>
                        <tp:taxon-name-part taxon-name-part-type="species">helsdingenii</tp:taxon-name-part>
                        <object-id xmlns:xlink="http://www.w3.org/1999/xlink" xlink:type="simple">http://species-id.net/wiki/Valenciennea_helsdingenii</object-id>
                    </tp:taxon-name><tp:taxon-authority>(Bleeker, 1858)</tp:taxon-authority></tp:nomenclature><tp:treatment-sec sec-type="Material examined"><title>Material examined.</title><p>Two specimens of <italic><tp:taxon-name>Valenciennea helsdingenii</tp:taxon-name></italic> (Bleeker, 1858) of SL 97 mm (GB.31.66.230.1) and 145 mm (GB.31.66.230.1.1) were deposited in the Designated National Repository, Central Marine Fisheries Research Institute, Cochin, India.</p></tp:treatment-sec><tp:treatment-sec sec-type="Description"><title>Description.</title><p>The body is elongate and compressed, the tongue adnate, the head is slightly compressed.The pelvic fins are completely separated, no membrane is present between the first and the second dorsal fins. The first dorsal fin is shallow and its margin rounded, the fourth spine is slightly longer than the other spines, and the caudal fin is deeply emarginate. The specimens have a pair of elongated caudal fin filaments that makes the caudal fin a peculiar shape as typical for the species. Specimens above 70 mm SL show the presence of the elongated caudal fin filaments (<xref ref-type="bibr" rid="B6">Hoese and Larson 1994</xref>). Body is covered with ctenoid scales while anteriorly under the middle of the first dorsal fin and on the belly th scale are cycloid; sides of the nape and the pectoral base are scaled; the prepelvic area are naked; the longitudinal-scale count is 142; the transverse-scale count is 40.</p><p><bold>Colour.</bold> Overall colouration is similar to that described by <xref ref-type="bibr" rid="B6">Hoese and Larson (1994)</xref>. The top of the head and the dorsal surface of the body are brownish gray; the rest of the head and the body is white to pale gray.</p><p>The body has two dark red stripes, the dorsal stripe extending from the front of the snout through the eye and just above the pectoral base and along the upper body to the tip of the upper caudal filament; the ventral stripe runs parallel to the first stripe, beginning at the side of the upper lip, extending across the upper part of the preoperculum and middle of the operculum, over middle of the pectoral base, continuing on the body behind the pectoral base, and reaching the tip of the lower caudal filament.The colour of <!--PageBreak-->the stripes is dark red to reddish brown, darkest anteriorly, and the stripes on the caudal filaments are outlined in white. The eye is yellowish white dorsally and ventrally with a reddish brown stripe through the middle, and the lower lip is white. The first dorsal fin possesses a large oval black spot extending between the third and the fifth dorsal spines.</p><table-wrap id="T1" position="float" orientation="portrait"><label>Table 1.</label><caption><p>Morphometric and meristic characters of <italic><tp:taxon-name>Valenciennea helsdingenii</tp:taxon-name></italic> from the Gulf of Mannar, southeast coast of India.</p></caption><table><tbody><tr><th rowspan="2" colspan="1"><bold>Morphometric measurements</bold></th><th rowspan="1" colspan="2"><bold>GB.31.66.230.1</bold></th><th rowspan="1" colspan="2"><bold>GB.31.66.230.1.1</bold></th></tr><tr><th rowspan="1" colspan="1"><bold>mm</bold></th><th rowspan="1" colspan="1"><bold>% SL</bold></th><th rowspan="1" colspan="1"><bold>mm</bold></th><th rowspan="1" colspan="1"><bold>% SL</bold></th></tr><tr><td rowspan="1" colspan="1">Standard length (SL)</td><td rowspan="1" colspan="1">97</td><td rowspan="1" colspan="1">−</td><td rowspan="1" colspan="1">145</td><td rowspan="1" colspan="1">−</td></tr><tr><td rowspan="1" colspan="1">Head length (HL)</td><td rowspan="1" colspan="1">23</td><td rowspan="1" colspan="1">23.7</td><td rowspan="1" colspan="1">37</td><td rowspan="1" colspan="1">25.5</td></tr><tr><td rowspan="1" colspan="1">Eye diameter</td><td rowspan="1" colspan="1">4</td><td rowspan="1" colspan="1">4.1</td><td rowspan="1" colspan="1">5</td><td rowspan="1" colspan="1">3.4</td></tr><tr><td rowspan="1" colspan="1">Postorbital length</td><td rowspan="1" colspan="1">12</td><td rowspan="1" colspan="1">12.4</td><td rowspan="1" colspan="1">19</td><td rowspan="1" colspan="1">13.1</td></tr><tr><td rowspan="1" colspan="1">Upper jaw length</td><td rowspan="1" colspan="1">10</td><td rowspan="1" colspan="1">10.3</td><td rowspan="1" colspan="1">16</td><td rowspan="1" colspan="1">11.0</td></tr><tr><td rowspan="1" colspan="1">Lower jaw length</td><td rowspan="1" colspan="1">9</td><td rowspan="1" colspan="1">9.3</td><td rowspan="1" colspan="1">15</td><td rowspan="1" colspan="1">10.3</td></tr><tr><td rowspan="1" colspan="1">Preorbital length</td><td rowspan="1" colspan="1">9</td><td rowspan="1" colspan="1">9.3</td><td rowspan="1" colspan="1">14</td><td rowspan="1" colspan="1">9.7</td></tr><tr><td rowspan="1" colspan="1">Predorsal length</td><td rowspan="1" colspan="1">32</td><td rowspan="1" colspan="1">33.0</td><td rowspan="1" colspan="1">48</td><td rowspan="1" colspan="1">33.1</td></tr><tr><td rowspan="1" colspan="1">Prepectoral length</td><td rowspan="1" colspan="1">27</td><td rowspan="1" colspan="1">27.8</td><td rowspan="1" colspan="1">45</td><td rowspan="1" colspan="1">31.0</td></tr><tr><td rowspan="1" colspan="1">Prepelvic length</td><td rowspan="1" colspan="1">27</td><td rowspan="1" colspan="1">27.8</td><td rowspan="1" colspan="1">42</td><td rowspan="1" colspan="1">29.0</td></tr><tr><td rowspan="1" colspan="1">Preanal length</td><td rowspan="1" colspan="1">56</td><td rowspan="1" colspan="1">57.7</td><td rowspan="1" colspan="1">86</td><td rowspan="1" colspan="1">59.3</td></tr><tr><td rowspan="1" colspan="1">Body depth (max.)</td><td rowspan="1" colspan="1">17</td><td rowspan="1" colspan="1">17.5</td><td rowspan="1" colspan="1">26</td><td rowspan="1" colspan="1">17.9</td></tr><tr><td rowspan="1" colspan="1">Caudal peduncle length</td><td rowspan="1" colspan="1">16</td><td rowspan="1" colspan="1">16.5</td><td rowspan="1" colspan="1">25</td><td rowspan="1" colspan="1">17.2</td></tr><tr><td rowspan="1" colspan="1">Caudal peduncle width</td><td rowspan="1" colspan="1">11</td><td rowspan="1" colspan="1">11.3</td><td rowspan="1" colspan="1">15</td><td rowspan="1" colspan="1">10.3</td></tr><tr><td rowspan="1" colspan="1">Distance between anal fin and anus</td><td rowspan="1" colspan="1">2</td><td rowspan="1" colspan="1">2.1</td><td rowspan="1" colspan="1">4</td><td rowspan="1" colspan="1">2.8</td></tr><tr><td rowspan="1" colspan="1">Distance between pelvic fin and anal fin</td><td rowspan="1" colspan="1">29</td><td rowspan="1" colspan="1">29.9</td><td rowspan="1" colspan="1">45</td><td rowspan="1" colspan="1">31.0</td></tr><tr><td rowspan="1" colspan="5"><bold>Fin-ray counts</bold></td></tr><tr><td rowspan="1" colspan="1">First dorsal</td><td rowspan="1" colspan="1">VI</td><td rowspan="1" colspan="1"/><td rowspan="1" colspan="1">VI</td><td rowspan="1" colspan="1"/></tr><tr><td rowspan="1" colspan="1">Second dorsal</td><td rowspan="1" colspan="1">I11</td><td rowspan="1" colspan="1"/><td rowspan="1" colspan="1">I12</td><td rowspan="1" colspan="1"/></tr><tr><td rowspan="1" colspan="1">Pectoral</td><td rowspan="1" colspan="1">22</td><td rowspan="1" colspan="1"/><td rowspan="1" colspan="1">22</td><td rowspan="1" colspan="1"/></tr><tr><td rowspan="1" colspan="1">Pelvic</td><td rowspan="1" colspan="1">6</td><td rowspan="1" colspan="1"/><td rowspan="1" colspan="1">6</td><td rowspan="1" colspan="1"/></tr><tr><td rowspan="1" colspan="1">Anal</td><td rowspan="1" colspan="1">I11</td><td rowspan="1" colspan="1"/><td rowspan="1" colspan="1">I12</td><td rowspan="1" colspan="1"/></tr><tr><td rowspan="1" colspan="1">Segmented caudal</td><td rowspan="1" colspan="1">17</td><td rowspan="1" colspan="1"/><td rowspan="1" colspan="1">17</td><td rowspan="1" colspan="1"/></tr><tr><td rowspan="1" colspan="1">Branched caudal</td><td rowspan="1" colspan="1">13</td><td rowspan="1" colspan="1"/><td rowspan="1" colspan="1">13</td><td rowspan="1" colspan="1"/></tr></tbody></table></table-wrap></tp:treatment-sec><tp:treatment-sec sec-type="Remarks"><title>Remarks.</title><p><italic><tp:taxon-name>Valenciennea helsdingenii</tp:taxon-name></italic> is easily distinguished from other species of the genus in having two dark red stripes from the snout to the tip of the caudal fin, stripes on the caudal-fin filaments outlined in white and the presence of filamentous caudal rays in adults. The species was first described as <italic><tp:taxon-name>Eleotriodes helsdingenii</tp:taxon-name></italic> by <xref ref-type="bibr" rid="B2">Bleeker (1858)</xref>, based on specimens collected from Pulau-Pulaus Gorong, Indonesia.</p></tp:treatment-sec><ref-list><ref id="B6"><mixed-citation xmlns:xlink="http://www.w3.org/1999/xlink" xlink:type="simple"><person-group><name name-style="western"><surname>Hoese</surname><given-names>DF</given-names></name><name name-style="western"><surname>Larson</surname><given-names>HK</given-names></name></person-group> (<year>1994</year>) <article-title>Revision of the Indo-Pacific gobiid fish genus <italic>Valenciennea</italic>, with descriptions of seven new species.</article-title><source>Indo-Pacific Fishes</source><volume>23</volume>: <fpage>1</fpage>-<lpage>71</lpage>.</mixed-citation></ref><ref id="B2"><mixed-citation xmlns:xlink="http://www.w3.org/1999/xlink" xlink:type="simple"><person-group><name name-style="western"><surname>Bleeker</surname><given-names>P</given-names></name></person-group> (<year>1858</year>) <article-title>Bijdrage tot kennis der vischfauna van der Goram-Archipel.</article-title><source>Natuurkundig Tijdschrift voor Nederlandsch Indie</source><volume>15</volume>: <fpage>197</fpage>-<lpage>218</lpage>.</mixed-citation></ref></ref-list></tp:taxon-treatment>
